# Supplementary material for: Merger mania: mergers and acquisitions in the generic drug sector from 1995 to 2016
Source: Global Health. 2017 Aug 22;13:62. doi: 10.1186/s12992-017-0285-x (PMC5567637; doi:10.1186/s12992-017-0285-x)
Supplement: Supplementary file 1 — Global, United States, and Global excluding the United States deal specific data. (PDF 313 KB) [file 12992_2017_285_MOESM1_ESM.zip]

Archive with 3 entries (3 files):
- 12992_2017_285_MOESM1_ESM/Deal specific data Global.pdf
- 12992_2017_285_MOESM1_ESM/Deal specific data Non-US.pdf
- 12992_2017_285_MOESM1_ESM/Deal specific data USA.pdf
